# Supplementary material for: Echocardiographic view and feature selection for the estimation of the response to CRT
Source: PLoS One. 2021 Jun 10;16(6):e0252857. doi: 10.1371/journal.pone.0252857 (PMC8191962; doi:10.1371/journal.pone.0252857)
Supplement: S1 Data — Each line corresponds to a different patient and each column to a feature. (XLSX) [file pone.0252857.s001.xlsx]

## Sheet: Feuil1
Response	T_2ch,avc	T_2ch,peak^MI	I_2ch,avc^BI	I_2ch,avc^Std	E_2ch^Mean	T_4ch,peak^BS	T_4ch,peak^MS	T_4ch,peak^Mean	I_4ch,avc^BL	I_4ch,peak^AS	I_4ch,peak^BL	I_4ch,peak^Std	E_4ch^BS	E_4ch^MS	E_4ch^AS	I_4ch,peak^L	E_4ch^L	T_3ch,peak^AAs	P_3ch^MAs	E_3ch^AAs	QRS	LVEF
1	0.504	0.436	1.06945	0.972594	-0.0602855	0	0.435	0.4465	0.50925	3.48258	1.67579	1.06858	0	0.48856	-0.0382386	4.79564	-2.56825	0.504	-9.78351	0	180	18
1	0.487	0	4.16189	0	0	0.416	0	0.361667	0.518948	0.0859536	0.896094	1.52221	0.42536	0	-0.0859536	5.20493	-1.54494	0	0	0	188	29
0	0.549	0.704	2.28216	0.79179	-0.395041	0.463	0.653	0.491833	2.34851	0.235468	2.55741	0.963051	0.951433	-0.54565	-0.235468	4.37732	-0.646243	0.746	-10.1121	-0.38286	162	35
1	0.418	0.467	0.0596178	1.03482	-0.925191	0.547	0.403	0.332667	0.960926	0	3.04502	1.06635	-0.513681	0.174261	0	3.2618	-2.30088	0	-7.17461	0	176	46
1	0.444	0.444	0.745806	0.817457	-0.83044	0.646	0.424	0.551667	0.894628	4.69571	2.85891	1.17786	-1.08908	0.234118	-2.10334	6.55484	-3.89797	0.444	-13.3601	0	144	34
1	0.442	0.425	2.98439	1.23136	-0.262384	0.553	0.429	0.559667	0.0610157	0.622804	0.62564	1.76853	-1.54479	0.228563	-0.622804	4.82823	-1.93478	0.671	-12.2825	-0.143717	158	20
0	0.489	0.676	1.19803	0.445727	-0.241629	0.395	0.395	0.541667	0	0.348061	0.70409	0.442139	0.929197	0.412036	-0.207412	3.35049	-1.70546	0.677	-8.33073	-0.150733	174	33
1	0.472	0	0	0.63769	-0.204554	0.583	0.457	0.4595	0.616227	0.214882	1.77905	0.917864	-0.983526	0.12956	-0.214882	2.542	-1.16282	0.692	-8.07502	-0.250056	210	26
1	0.494	0.38	2.60734	0.601017	0.160504	0.544	0.38	0.514333	0.920085	4.08194	1.73295	1.18209	-0.168377	1.01049	-0.576613	5.84569	-0.327736	0.401	-13.771	1.24047	150	32
0	0.452	0.504	0	0.631803	-0.761335	0	0.601	0.495167	3.09869	5.893	5.19994	2.32175	0	-0.277578	-2.20167	7.64002	-2.41492	0.377	-10.891	1.14194	134	17
1	0.38	0	0	0.115293	-0.0833223	0	0	0.141667	0	0	0.158279	0.252451	0	0	0	0.84934	-0.158279	0	0	0	184	31
0	0.624	0.71	2.4576	0.829472	-0.507754	0.752	0.754	0.670333	1.13627	0.477667	1.84601	1.00708	-0.522217	-0.718091	0.604577	5.20621	-2.23403	0.472	-7.55058	0.646761	208	40
0	0.431	0.522	0.27343	0	0	0.503	0.527	0.478167	1.29204	1.13471	2.14327	0.919234	-0.199836	-0.830402	-1.1297	4.13846	-1.6747	0.48	-11.2132	-0.273086	144	34
1	0.577	0.477	2.58605	1.21066	0.120872	0.514	0.424	0.554667	0	4.05697	0.30873	1.16247	0.764677	1.56807	-0.866888	3.76906	0.867882	0.384	-8.47448	0.453682	198	27
0	0.465	0.424	0.570817	0.663754	-0.0897408	0.492	0.438	0.464667	0	0.391101	0.664062	0.660812	-0.243074	0.271363	-0.0559888	2.40164	-1.60057	0	-5.51937	0	218	38
1	0.539	0.414	2.94102	1.34095	0.29258	0.478	0.426	0.435	0.488666	0	0.609316	0.599021	0.575411	0.904801	0	3.04639	0.147776	0	-9.78597	0	162	27
1	0.414	0	0.910537	0.531312	-0.413412	0.318	0.152	0.396	0.0488667	1.07547	2.0016	0.67556	0.392481	0.203626	0.270516	4.44545	-3.43998	0	-7.03834	0	150	32
1	0.417	0.573	3.65894	1.2793	-0.379797	0.607	0.621	0.515	0.657241	3.79338	2.44561	1.14922	-0.62918	-0.420232	0.466486	3.71705	-2.22685	0	-13.7642	0	150	46
0	0.468	0.621	0.533732	0.853999	-0.946387	0.601	0	0.426167	1.40272	2.13098	2.80728	1.22424	-0.056661	0	0.46507	8.2025	-2.43812	0.462	-8.2401	0	174	21
1	0.417	0	0	0	-0.126089	0.369	0.147	0.335167	0	1.07301	0.593622	0.430358	0.313385	0.279785	-0.216981	0.874767	-0.874767	0.432	-5.64136	-0.260117	150	35
1	0.434	0.418	1.61136	0.770964	-0.337487	0.417	0.155	0.299333	0.159604	0	2.47971	1.15591	0.201508	0.678163	0	4.60013	-4.1316	0	0	0	170	31
1	0.432	0.584	2.11829	0.81154	-0.838724	0.384	0.612	0.526667	0.665384	0.372735	1.31789	0.365017	0.356734	-0.266966	-0.372735	2.08981	-0.880755	0.618	-7.44027	-0.0454761	158	27
1	0.359	0.62	0	0.548332	-1.49557	0.308	0.63	0.491	0	1.88348	2	0.702406	0.186956	-0.225148	-0.99755	3.72072	-3.65123	0.399	-7.08308	-0.473434	164	35
1	0.4	0.399	2.99862	0.527268	-0.428112	0.603	0.423	0.483	0.35882	2.84792	0.682289	0.699147	-1.62749	-0.211354	-1.24448	4.97531	-1.87195	0.407	-14.1593	0	148	31
1	0.519	0.456	3.02557	0.523073	0.236617	0.459	0.607	0.550667	0	2.55074	0.865112	0.788117	0.422478	-0.756464	-0.781829	3.55177	1.33199	0.671	-11.3076	-1.03919	182	28
1	0.475	0	0.334142	0.386002	-0.630102	0	0	0.312333	0.037272	0	1.34461	0.948106	0	0	0	4.01267	-2.71081	0	-5.85959	0	156	35
1	0.451	0.352	8.3587	3.07598	0.455102	0.352	0.372	0.44	0.491716	1.73906	1.13356	0.890306	1.16946	1.22198	0.187517	2.50805	-1.37701	0.412	-13.9078	0.529012	168	30
0	0.482	0.669	1.68837	0.698184	-0.613351	0	0.363	0.4045	1.60434	4.98792	2.64548	1.72976	0	0.654327	0	3.78491	-1.59636	0.43	-15.7012	0.82827	136	17
0	0.464	0.387	1.35386	1.70136	0.030866	0.615	0.627	0.55	2.3326	4.95442	3.12095	1.63268	-0.427919	-2.04096	-0.357279	7.96343	-3.13734	0.428	-19.642	0.401216	154	21
1	0.428	0.524	0	1.50212	-0.705044	0.549	0.535	0.500333	2.57798	2.59329	2.79592	1.3085	-0.64801	-0.774129	-1.23817	10.6548	-1.83869	0.511	-11.7038	-1.45472	146	30
0	0.482	0.457	0.488805	0.876627	-0.838893	0.809	0.441	0.551	1.98926	4.71537	3.71828	1.52173	-0.788194	0.311786	-0.290031	6.4001	-2.20384	0.526	-9.46043	-1.08332	148	30
1	0.406	0.354	0.862099	0.515001	-0.217015	0.364	0.364	0.336	0.68225	1.47484	1.85567	0.914553	0.320647	0.646998	0.429893	2.87779	-1.4203	0	-11.4869	0	180	27
1	0.461	0.383	2.49816	1.49588	0.257374	0.403	0.369	0.514	0.075456	5.65274	1.22664	1.42183	0.707084	1.49796	-1.89526	6.41982	-3.66047	0.404	-19.1064	0.903803	214	46
1	0.467	0.397	3.50132	1.30575	0.576157	0	0.373	0.4235	3.18697	0.0463432	2.91893	1.06672	0	1.09059	-0.0463432	5.81082	-0.571413	0.157	-7.71985	0.293861	142	19
1	0.443	0	0	0.679002	0.206377	0	0	0.211833	0.28986	1.22315	0.577649	0.446067	0	0	0.949191	1.06102	-0.0653892	0.368	-7.46424	0.331221	164	39
0	0.445	0.419	0.678091	0.912259	-0.910092	0.566	0.432	0.482667	3.48885	4.98635	4.83977	1.16435	-1.13912	0.229558	0	9.94257	-2.4234	0.417	-19.5071	0.476436	130	15
1	0.489	0	0.531981	1.34045	-0.108398	0.666	0.666	0.407667	0	3.61413	0.412277	1.29351	-0.202234	-0.58165	-0.561998	0.412277	-0.412277	0.526	-12.2193	-0.497955	162	20
1	0.438	0	1.25869	0.458278	-0.430053	0	0.16	0.380333	1.32502	0.0657118	2.47164	0.862561	0	0.450505	-0.0657118	4.83721	-2.23281	0	-6.58611	0	134	32
1	0.489	0.437	3.47622	1.32211	-0.41099	0.414	0.62	0.505667	3.10832	0.428349	3.60164	1.34803	0.558555	-0.376536	-0.428349	5.75106	-1.05553	0	0	0	170	26
1	0.438	0.638	1.18452	0.509223	-0.549304	0.663	0.635	0.459833	1.52077	0	3.05898	1.28304	-0.686608	-0.342054	0	6.99953	-2.72876	0.418	-7.13882	0.241324	136	33
1	0.385	0.321	3.17919	0.957753	-0.0325182	0.367	0.385	0.443667	0.0716701	2.74626	1.72468	0.766344	0.21644	0	-0.656351	3.73411	-2.85414	0.409	-8.80071	-0.178128	162	30
1	0.501	0.377	2.06249	1.45703	0.433413	0.354	0.352	0.278333	4.76616	0	4.14182	1.4233	1.31232	0.901801	0	6.2977	0.898174	0	-5.03586	0	171	31
1	0.437	0.416	1.62315	0.44025	-0.402993	0.442	0.356	0.45	0.216555	1.96074	1.93056	0.418906	0	0.556779	0	5.39325	-1.83748	0.421	-9.73789	0.380342	170	35
0	0.448	0.41	2.3833	0.651	-0.0650419	0.495	0.413	0.368667	2.69373	0.514255	4.02015	1.43754	-0.611448	0.572583	0.885814	7.11118	-1.9836	0.412	-13.8909	0.448777	200	14
0	0.496	0.458	2.00911	0.698367	-0.193555	0.563	0.457	0.462833	0	0.12135	0.690173	1.2177	-0.817161	0.480558	-0.12135	3.87581	-0.515222	0.443	-15.4164	0.366244	150	23
0	0.495	0.613	1.75962	1.16861	-0.404468	0.603	0.435	0.4435	0.141139	3.48554	0.994302	1.53674	-1.26047	1.02426	0	2.11852	-1.44109	0.539	-9.43154	-0.345779	160	20
1	0.402	0	0	0	0	0.533	0	0.273	0.860005	2.22346	1.66741	0.811054	-0.22848	0	0.998044	2.72558	-0.197181	0.32	-5.86029	0.971691	160	32
0	0.385	0.468	1.47491	0.993851	-0.410448	0.507	0.275	0.391333	0	1.33832	0.27543	0.494335	-0.328342	0.1872	1.96012	2.41203	-1.16286	0.199	-12.0207	1.28138	220	25
0	0.47	0.37	0	0.439656	-0.12145	0.824	0.44	0.54	0.469661	0.286674	1.6407	0.539863	-0.534811	0.394136	-0.286674	2.61624	-2.07386	0.188	-6.46725	0.378883	190	22
1	0.455	0	0.881614	0.34713	0.00753437	0	0	0.114333	1.25878	0	1.28389	0.469171	0	0	0	1.59005	0.721684	0	0	0	180	41
1	0.476	0.645	3.97987	1.33432	-0.791479	0.475	0.429	0.485333	1.22841	3.11572	1.65673	0.97397	0.236833	0.634979	-0.524715	3.78361	0.698799	0.415	-12.8752	0.664744	150	42
0	0.461	0.444	1.43641	1.22958	-0.429179	0.405	0.421	0.468333	1.586	4.10657	2.60043	0.788294	0.8891	0.945127	0.895831	6.60958	-1.99415	0	-12.7836	0	155	19
1	0.455	0.641	0	1.05018	-0.525225	0.442	0.426	0.390667	0.497072	2.88405	1.5083	0.965846	0	0.144948	0.240718	2.56025	-1.26714	0	-9.10576	0	155	30
1	0.428	0.413	0.813893	0.666032	-0.530157	0	0.158	0.3	0.079367	0.916177	1.9683	0.716138	0	0.698777	3.0719	4.83584	-3.42882	0.396	-5.61387	0.342721	165	45
1	0.404	0.334	1.86233	0.702474	-1.14771	0.368	0.562	0.474333	1.47216	3.92013	3.77893	1.0704	0.702745	-0.75783	0.29411	7.91649	-4.19487	0	-10.1456	0	150	27
1	0.484	0.451	2.60979	1.32523	0.419098	0.38	0.418	0.207333	0	0.727902	0	0.651456	1.09746	0.716324	0.306069	0	0	0	-5.1536	0	180	27
0	0.444	0	0.297052	0.49753	-0.37341	0	0.119	0.263833	1.68162	0.939764	2.45929	1.09897	0	0.744279	2.20817	6.39569	0.541227	0.493	-12.2407	-1.16839	160	18
1	0.495	0	0.238265	0.57457	-0.362918	0	0.395	0.340333	0	2.77911	0.215726	0.998545	0	0.350341	0.55652	1.62204	-0.625353	0.475	-12.1147	0.290401	160	23
1	0.495	0.612	0	0.36999	-0.621741	0	0.607	0.478167	0	0.52924	0.679416	0.547966	0	-0.133836	-0.245199	3.41983	-1.31907	0.198	-6.02225	0.280792	140	27
0	0.428	0.56	0	0.90877	-0.191868	0.56	0.56	0.498667	0	2.92635	0.498341	0.949637	-0.0258995	-0.345531	1.08314	2.45136	-1.38984	0.576	-7.99616	-0.360303	150	28
0	0.474	0.403	1.86476	0.82326	-0.499247	0.631	0.613	0.38	4.72622	0	5.47922	2.07798	-1.43705	-0.558084	0	7.06375	-1.29757	0	0	0	140	34
1	0.379	0.347	2.84693	1.15886	-0.499705	0.377	0.375	0.478667	0.0255954	0.148699	1.17365	0.649574	0.155488	0.269693	-0.148699	1.84271	-1.81711	0.542	-15.1232	-0.0253109	150	19
0	0.461	0.609	1.60832	0.96675	-0.160783	0.669	0.631	0.553	1.33354	4.58908	2.78766	1.24961	-0.595716	-0.496544	0.577035	6.75485	-2.58083	0.457	-9.66021	0.301114	130	20
1	0.421	0.563	4.16298	1.53887	-0.0707317	0.355	0.515	0.296667	3.2832	0.215315	3.74395	1.41023	0.785439	-0.277095	-0.215315	3.74395	-0.460758	0	-5.60053	0	170	23
0	0.492	0	0	0.560613	-0.212206	0	0.113	0.2905	0.141627	1.23236	0.141627	0.570362	0	0.125084	1.4249	1.7395	1.51488	0.575	0	-0.163596	210	13
1	0.404	0.333	2.26753	1.21358	0.244203	0.353	0.333	0.293333	0	0.193459	0.781952	0.55596	0.435231	0.635515	-0.193459	0.781952	-0.781952	0	-5.90396	0	180	25
0	0.372	0.27	0	0.653358	-0.045035	0.296	0.296	0.330333	0	1.1348	0	0.408496	0.541996	0.61593	-0.380759	1.54684	-1.17263	0.337	0	0.241897	150	33
1	0.509	0.632	2.89097	1.292	-0.712628	0.476	0.654	0.502	0.408865	0.30848	1.18361	1.07693	0.449114	-1.29068	-0.30848	2.20102	-1.65729	0.667	-8.52696	-0.0455207	160	30
0	0.299	0.563	0.073901	0.186151	-1.29729	0.543	0.099	0.359667	0.344216	0.743892	2.53123	0.928589	-0.165652	0.291064	0.914983	5.7472	-3.96304	0.633	-10.1735	-1.53104	180	29
0	0.43	0.399	0.19283	0.849533	-0.509704	0	0.568	0.402	1.29952	1.97913	1.92432	0.927773	0	-0.191963	0	6.22091	-2.04499	0.368	-8.79215	0.721162	150	28
0	0.403	0.404	2.06221	0.979891	-0.510467	0.397	0.395	0.455	0.0686564	1.72277	1.09356	1.06425	0.287987	0.31046	0.203906	1.57064	-1.50199	0.439	-9.18373	-0.203251	160	33
1	0.464	0.381	5.81723	2.06895	-0.13598	0.475	0.375	0.574333	2.43809	2.44	3.83874	1.21004	-0.133303	1.34805	-2.44	6.69805	-2.92998	0.589	-12.3792	-0.962408	160	32
0	0.324	0.412	0.613535	1.0812	-1.04731	0.259	0.275	0.314833	0.21716	5.75513	0.841543	1.9152	0.441274	0.400453	-2.84536	3.77033	-2.66571	0.491	-17.7855	-2.0516	150	28
1	0.352	0.335	0.466225	0.779871	-1.69937	0.316	0.14	0.363	0.0766947	4.16074	2.41991	1.07945	0	1.81279	-0.824347	8.04727	-5.76765	0.357	-12.0504	0.232429	160	32
1	0.32	0.709	0	0	-1.02548	0.357	0	0.458833	0	2.09984	0.518576	0.848321	1.40624	0	-0.916149	2.277	-0.190095	0.539	-5.12621	0.449787	160	29
1	0.426	0.596	2.36964	0.942016	-1.29715	0.577	0.363	0.491	2.6616	8.33149	3.42827	2.66631	-0.539045	0.72023	-3.50206	6.14856	-1.00254	0.625	-13.4834	-2.93791	160	16
1	0.378	0.361	0.585682	1.10138	-1.18993	0.685	0.087	0.447667	0.936897	4.88258	3.30302	2.3027	-0.488556	0.303948	1.17273	13.2532	-4.61435	0.351	-13.6013	0.804872	170	20
1	0.404	0.597	0	0.341134	-0.505795	0.592	0.362	0.466	0	2.29947	0.941874	0.697684	-0.142263	0.409837	0.576985	2.06656	-1.98563	0.387	-6.33569	0.331974	160	27
0	0.515	0.573	0.111387	0.950769	-1.11926	0	0.593	0.425167	2.22128	3.07306	4.3492	1.57563	0	-0.2564	0.999215	10.1752	-2.87647	0.377	-17.269	1.07101	170	30
1	0.559	0.635	0.619945	0.220797	-0.823631	0.465	0.465	0.325333	1.46855	3.40409	3.46492	1.80231	0.256148	0.230248	0.888687	3.46492	-1.99637	0.416	-12.1106	0.674581	200	28
1	0.492	0	4.91677	2.04122	0.321156	0.396	0.338	0.297667	1.22531	0.625622	1.25052	1.04539	1.42217	0.613677	-0.344285	1.25052	-0.0252068	0	-8.46325	0	160	36
1	0.522	0.446	1.79928	1.27465	0.263767	0.576	0.428	0.493667	3.22582	4.25878	2.13607	1.45702	-0.706889	1.60062	1.1717	5.03955	1.66057	0.462	-16.1112	1.28515	150	26
0	0.456	0.693	0.754478	0.435023	-1.00503	0.635	0.615	0.594333	2.6298	1.10171	4.23209	1.38326	-0.148514	-0.186589	-0.441163	8.9741	-2.66496	0.159	-7.65958	0.363919	150	28
0	0.493	0.524	0.129545	0.71412	-0.487415	0.508	0.416	0.449	0.522902	3.65304	1.20617	1.49439	-0.205616	1.17202	-1.08482	1.3054	-0.782497	0.597	-11.4408	-0.641647	170	30
1	0.475	0.405	1.93235	0.870394	-0.253378	0.405	0.405	0.471667	1.67187	1.6811	3.09259	1.07954	0.537121	0.78057	0.389429	3.46525	-1.72422	0.422	-14.94	0.498058	170	22
0	0.452	0.604	1.78163	0.547078	-0.884548	0.613	0.613	0.491333	0.684437	0.385838	0.705693	0.199314	-0.433907	-0.326405	0.468173	1.52852	-0.334646	0.616	-6.65481	-0.6475	155	29
1	0.456	0	0.599882	0.226871	-0.690717	0.423	0.701	0.4475	1.40643	0	3.37325	1.32712	0.331346	-0.622283	0	4.39489	-2.45797	0	0	0	170	35
0	0.461	0.61	2.77904	0.4213	-1.81855	0.387	0.387	0.492	2.1862	6.51084	3.79772	1.47816	0.9647	0.910213	-2.37926	8.29895	-2.67681	0.658	-15.7451	-1.81697	160	31
0	0.453	0.425	0	1.12533	-0.661922	0.406	0.406	0.480667	1.03878	0.140488	2.02768	1.37772	0.567587	0.695542	-0.140488	6.00562	-2.62332	0.553	-20.3157	-0.46911	160	36
0	0.453	0.388	3.04761	1.16866	-0.434324	0.395	0.607	0.449833	1.74275	0.262927	3.69162	1.44551	0.79776	-1.21645	-0.262927	4.73338	-2.4311	0.63	-10.4635	-0.575784	165	34
1	0.509	0.438	1.01713	1.417	0.146437	0.614	0.416	0.482333	0	3.57739	0.401513	1.20463	-0.816523	1.07596	0.653688	1.82373	-1.62716	0.476	-17.2258	0.251348	160	19
0	0.456	0	1.6992	0.692547	-0.732098	0.605	0.605	0.369333	0	2.87829	0	1.17764	-1.50581	-1.14062	-0.303438	2.43606	-0.764764	0.525	-14.1096	-1.19758	160	33
1	0.439	0.386	4.42756	1.67549	-0.394768	0.415	0.395	0.220833	1.15869	0	2.26494	0.888898	0.199614	0.394519	0	2.26494	-1.10625	0	0	0	180	37
1	0.455	0.377	1.72128	1.2938	-0.00239314	0.525	0.549	0.491667	1.4933	1.57906	2.90878	0.723351	-0.67508	-0.354043	-0.556296	5.93772	-0.62256	0.363	-8.97415	0.861981	165	22
1	0.48	0.422	2.5318	1.03349	-0.214304	0.436	0.45	0.251667	0.893634	0	2.61444	1.22996	0.715603	0.217852	0	2.61444	-1.72081	0	-5.51709	0	180	21
0	0.47	0.335	2.56882	0.911711	0.193777	0.307	0.153	0.306833	1.65851	1.73714	2.1081	0.774859	0.412918	0.186893	0.468369	2.96804	0.0292676	0.358	-9.14314	1.20827	160	25
1	0.48	0.663	2.05957	0.791573	-1.03144	0	0.408	0.429	0.311852	2.70755	1.63508	0.93262	0	0.836741	0	2.94001	-2.25861	0.466	-10.0223	0.154539	200	10
0	0.465	0.582	1.29578	0.457279	-0.782822	0	0.627	0.454167	0.399536	2.85031	2.12375	1.23398	0	-0.181326	1.03089	6.52931	-2.84735	0.457	-14.5866	0	190	23
0	0.504	0.454	3.69505	1.42524	0.0993218	0.416	0.634	0.300333	0	0	0.61902	0.937565	1.00478	-1.04204	0	0.61902	-0.61902	0	-5.20733	0	180	20
1	0.404	0.528	0.931322	0.619057	-0.613239	0.162	0.496	0.385667	2.53462	0.508496	2.53462	0.844623	0.707962	-0.196705	-0.508496	5.17655	0.647715	0.14	-11.9598	0.260832	190	17
1	0.495	0	1.6306	0.644389	-0.190209	0.421	0.193	0.31	0.973028	0	3.3856	1.25175	0.792804	1.54555	0	4.05229	-3.07926	0	-5.97595	0	175	34
0	0.494	0.478	0.984274	0.611018	-0.241717	0.615	0.633	0.58	3.94115	5.07963	5.96402	1.98601	-0.659813	-0.589088	-1.84435	8.24203	-2.28636	0.495	-11.0301	0	160	15
1	0.529	0.454	2.38789	0.968577	0.0943494	0.442	0.456	0.536333	0.440224	0.976333	1.55303	0.493102	0.544292	0.362177	-0.897764	1.89693	-1.09604	0.526	-5.30744	0	160	32
1	0.444	0.575	1.16389	0.920629	-0.87881	0	0.602	0.440333	1.07442	5.26634	2.08735	1.55632	0	-0.63584	-2.26839	6.64257	-1.79227	0.474	-14.0863	-0.622062	200	19
1	0.436	0.296	2.27406	0.847504	0.218278	0.357	0.277	0.105667	0	0	0	0.66183	0.971834	0.810683	0	0	0	0	-8.45105	0	225	20
1	0.463	0	0	0.597977	-0.0209652	0.417	0.177	0.221333	0	0	0	0.165608	0.227132	0.240199	0	0.779571	1.16371	0.17	0	0.215637	200	28
0	0.51	0.685	0.667624	0.850805	-0.339514	0	0.675	0.482833	0.687188	2.91479	1.51886	1.02887	0	-0.25741	0.85615	1.95949	-1.14537	0	-9.32055	0	174	46
1	0.51	0.674	2.47737	0.90443	-0.153277	0.455	0.701	0.497167	0.371275	0.346136	0.877837	0.475992	0.403656	-0.576564	-0.346136	1.6106	-0.936198	0.719	-7.04954	-0.191509	168	35
1	0.484	0.624	1.81051	0.685357	-0.821336	0.703	0.641	0.570333	0.604027	2.69041	1.60107	0.759428	-0.357301	-0.523259	0.469883	3.88467	-1.78975	0.468	-12.4852	0.16879	170	26
1	0.396	0.452	0	0.435541	-0.276989	0.302	0.264	0.248	0.800237	0	1.89037	0.683673	0.550272	0.433707	0	3.24611	-1.69239	0	-9.19567	0	170	21
0	0.423	0	0	0	0	0	0	0.393333	0	0.0979277	0.16755	0.449238	0	0	-0.0979277	1.61687	-1.29463	0	0	0	170	38
1	0.411	0.528	2.61995	1.04378	-0.77739	0.476	0.38	0.375667	1.22749	0.688608	2.13179	0.984648	-0.64205	0.387103	0.15372	2.43205	-1.20456	0.445	-20.1088	-0.719443	169	31
1	0.519	0.685	0.918019	1.02091	-0.919136	0.89	0.75	0.683333	0.458755	4.12083	1.90132	1.49489	-0.575105	-0.0880013	-1.52405	5.0085	-1.57732	0.718	-10.5975	-1.28861	168	32
1	0.562	0.702	1.6052	0.695924	-0.758223	0.704	0.71	0.635333	1.63391	2.87043	3.15369	1.42382	-0.960468	-0.153639	0.0881198	4.95576	-2.21041	0.739	-5.17336	-0.496134	139	25
0	0.457	0.635	0	0.810818	-0.817223	0.605	0.625	0.528	2.5717	2.14191	3.99173	0.648025	-0.946409	-1.28493	0.317653	9.68225	-1.61036	0.419	-17.0559	0.711821	186	34
1	0.461	0.434	2.91679	1.11846	-0.403351	0.4	0.644	0.463667	1.53947	0.431976	3.00733	1.02365	0.787242	-0.722789	-0.431976	4.86568	-2.48789	0	-7.17361	0	157	24
1	0.391	0.577	1.64613	0.691876	-0.655214	0.338	0.348	0.299	0.231422	0	1.55888	0.900967	0.537991	0.462791	0	4.10465	-2.88381	0.369	-11.9245	0.221002	153	29
1	0.493	0.447	0	1.2751	-0.15912	0	0.463	0.4445	1.30294	3.84895	3.78896	1.64881	0	0.177797	0.323021	6.55438	-2.76929	0.492	-16.6388	0	175	43
1	0.417	0.367	3.06524	0.615968	-0.10652	0.367	0.385	0.473333	3.58223	4.71418	5.30061	1.22778	0.568568	0.518742	-2.39249	10.8038	-3.79486	0.434	-13.8139	-0.124285	122	27
1	0.43	0	0	0.576077	-0.239039	0.287	0.129	0.239333	1.90768	0	2.67884	0.956626	0.44613	0.772228	0	2.87276	-0.965083	0	0	0	197	11
1	0.431	0.415	0			0	0.616	0.256667	0	2.65425	0	1.09358	0	-1.33252	-0.479241	0.952973	-0.268543	0.415	-8.09358	0.182818	171	23
0	0.493	0.401	1.70528	0.872849	-1.12597	0.653	0.669	0.605	2.85142	3.74349	5.1241	1.58972	-0.309334	-0.354367	-1.83104	11.8172	-3.48944	0.446	-14.5397	0.598009	150	35
1	0.407	0.35	1.50181	0.87889	-0.663112	0.368	0.378	0.443	0	2.64213	0.253528	0.731381	0.466075	0.33064	-0.0299883	2.30005	-1.65901	0.409	-20.6799	-0.042848	140	30
0	0.431	0.586	0.31796	0.631603	-2.07024	0.63	0.616	0.588	0	1.28184	0.716566	0.917845	-0.491971	-0.342428	-0.782846	5.51434	-2.53798	0.662	-11.6108	-1.04323	122	34
1	0.435	0.469	0	0.781377	-0.0869813	0.383	0.347	0.400167	0.430801	0.0891037	2.36258	0.883569	0.190803	0.295118	-0.0891037	3.67785	-2.9755	0	0	0	145	21
1	0.457	0.685	1.7625	0.652295	-0.785007	0.455	0.435	0.529667	2.08494	2.85969	4.95643	1.24361	0	0.30567	-1.09448	9.16978	-4.45587	0.674	-13.968	-1.78501	169	26
1	0.416	0.493	0.274985	0.29953	-0.572187	0.184	0.57	0.312667	0.585159	0.270433	1.37993	0.441378	0.586685	-0.204579	0.208982	2.25658	-1.38828	0	-8.002	0	188	31
1	0.486	0.699	1.0251	0.837859	-0.770501	0.373	0	0.426833	0.370457	2.57977	1.27739	0.777133	0.536612	0	-1.42841	3.92545	-0.32641	0.357	-5.52786	0.657531	162	34
1	0.473	0.607	3.03091	0.781147	0.0707537	0.587	0.607	0.547	1.03102	1.41668	1.73707	0.472694	-0.32696	-0.335439	-0.238018	5.20316	-0.943821	0.607	-11.045	-0.583628	181	22
0	0.292	0.645	0.31381	0.477609	-0.952511	0.338	0.63	0.461333	0	1.79401	0.110175	0.626737	-0.381112	-0.229726	-1.79401	0.186006	-0.186006	0	-13.9835	0	182	16
